# Supplementary material for: Differences in neurotoxic outcomes of organophosphorus pesticides revealed via multi-dimensional screening in adult and regenerating planarians
Source: Front Toxicol. 2022 Oct 4;4:948455. doi: 10.3389/ftox.2022.948455 (PMC9578561; doi:10.3389/ftox.2022.948455)
Supplement: Supplementary file 2 [file DataSheet1.XLSX]

## Sheet: Adult
chemical	lowest_conc	highest_conc	lethality_d7		lethality_d12		shape_d7		shape_d12		Stickiness_d7		Stickiness_d12		Scrunching		Speed(dark1-1)_d7(-)		Speed(dark1-2)_d7(-)		Speed(green1)_d7(-)		Speed(green2)_d7(-)		Speed(dark2-1)_d7(-)		Speed(dark2-2)_d7(-)		Speed(dark2-3)_d7(-)		Speed(dark2-4)_d7(-)		Speed(blue1)_d7(-)		Speed(blue2)_d7(-)		Speed(dark1-1)_d7(+)		Speed(dark1-2)_d7(+)		Speed(green1)_d7(+)		Speed(green2)_d7(+)		Speed(dark2-1)_d7(+)		Speed(dark2-2)_d7(+)		Speed(dark2-3)_d7(+)
BMR			10		15		20		25		50		50		25		35		90		65		95		70		90		70		90		60		75		90		110		70		60		50		60		65
			POD_cil	POD_ciu	POD_cil	POD_ciu	POD_cil	POD_ciu	POD_cil	POD_ciu	POD_cil	POD_ciu	POD_cil	POD_ciu	POD_cil	POD_ciu	POD_cil	POD_ciu	POD_cil	POD_ciu	POD_cil	POD_ciu	POD_cil	POD_ciu	POD_cil	POD_ciu	POD_cil	POD_ciu	POD_cil	POD_ciu	POD_cil	POD_ciu	POD_cil	POD_ciu	POD_cil	POD_ciu	POD_cil	POD_ciu	POD_cil	POD_ciu	POD_cil	POD_ciu	POD_cil	POD_ciu	POD_cil	POD_ciu	POD_cil	POD_ciu	POD_cil
Acephate	-5.74958	-3.50031	-3.50031	-3.50031	-3.50031	-3.50031	-3.50031	-3.50031	-3.50031	-3.50031	-3.50031	-3.50031	-3.50031	-3.50031	-3.50031	-3.50031	-3.6944	-3.50031	-5.74958	-3.50031	-5.74958	-3.50031	-5.74958	-3.50031	-5.74958	-3.50031	-5.74958	-3.50031	-5.74958	-3.50031	-5.74958	-3.50031	-5.74958	-3.50031	-4.63719	-3.50031	-5.74958	-3.50031	-3.53343	-3.50031	-5.74958	-3.50031	-5.74958	-3.50031	-5.74958	-3.50031	-5.74958	-3.50031	-5.74958
Aldicarb	-5.50031	-3.50031	-3.50031	-3.50031	-3.50031	-3.50031	-4.89122	-4.73365	-4.8312	-4.64094	-3.50031	-3.50031	-5.50031	-3.50031	-5.50031	-4.82063	-3.50031	-3.50031	-3.50031	-3.50031	-3.50031	-3.50031	-3.50031	-3.50031	-3.50031	-3.50031	-3.50031	-3.50031	-3.50031	-3.50031	-3.50031	-3.50031	-3.50031	-3.50031	-4.5814	-3.50031	-3.50031	-3.50031	-3.50031	-3.50031	-5.50031	-3.50031	-5.50031	-3.50031	-5.50031	-3.50031	-3.50031	-3.50031	-3.50031
Anandamide	-6	-4	-4.39114	-4.1	-4	-4	-4	-4	-4	-4	-4	-4	-4	-4	-4	-4	-6	-4	-4	-4	-4	-4	-5.01908	-4	-4	-4	-4	-4	-4	-4	-4	-4	-4	-4	-4.04886	-4	-4	-4	-4	-4	-6	-4	-6	-4	-6	-4	-6	-4	-6
Anatoxin-A	-6	-4	-4.1	-4	-4	-4	-5.73333	-5.4	-5.86875	-5.78125	-4	-4	-6	-4	-5.86806	-5.625	-4	-4	-4	-4	-5.04071	-4	-4	-4	-4	-4	-4	-4	-4	-4	-4	-4	-4	-4	-5.53376	-4	-4	-4	-4	-4	-4	-4	-4.05	-4	-4	-4	-6	-4	-6
Bethanechol	-5.50031	-3.50031	-3.50031	-3.50031	-3.50031	-3.50031	-3.50031	-3.50031	-3.50031	-3.50031	-3.50031	-3.50031	-3.50031	-3.50031	-5.50031	-3.50031	-3.50031	-3.50031	-3.50031	-3.50031	-3.50031	-3.50031	-3.50031	-3.50031	-3.50031	-3.50031	-3.50031	-3.50031	-3.50031	-3.50031	-3.50031	-3.50031	-3.5422	-3.50031	-3.50031	-3.50031	-5.50031	-3.50031	-5.50031	-3.50031	-5.50031	-3.50031	-5.50031	-3.50031	-5.50031	-3.50031	-5.50031	-3.50031	-5.50031
Buspirone	-6	-4	-4	-4	-4	-4	-5.06667	-4.376	-4.8375	-4.675	-5.04167	-4	-5.03125	-4	-5.20833	-4.60714	-4.65433	-4	-5.11156	-4	-6	-4	-6	-4	-5.63615	-4	-6	-4	-5.73547	-4	-6	-4	-5.62754	-4	-6	-4	-6	-4	-4.05	-4	-4	-4	-6	-4	-6	-4	-6	-4	-6
Chlorpyrifos	-6.74958	-4.50031	-4.72357	-4.71219	-4.6926	-4.6926	-4.86659	-4.59906	-4.50031	-4.50031	-6.24958	-5.34573	-5.54482	-4.50031	-4.50031	-4.50031	-4.50031	-4.50031	-4.50031	-4.50031	-5.7499	-4.60577	-4.52498	-4.5244	-4.50031	-4.50031	-4.50031	-4.50031	-4.50031	-4.50031	-4.50031	-4.50031	-4.50031	-4.50031	-5.01603	-4.53354	-6.74958	-4.50031	-6.74958	-4.50031	-6.74958	-4.50031	-6.74958	-4.50031	-6.74958	-4.50031	-6.74958	-4.50031	-6.74958
Chlorpyrifos_2	-6.50031	-4.50031	-4.50031	-4.50031	-4.50031	-4.50031	-4.75294	-4.50031	-4.66208	-4.50031	-5.55914	-4.6157	-4.7062	-4.50031	-4.67723	-4.50031	-6.28147	-4.50031	-6.50031	-4.50031	-6.50031	-4.50031	-6.50031	-4.50031	-6.50031	-4.50031	-6.50031	-4.50031	-6.50031	-4.50031	-6.50031	-4.50031	-6.50031	-4.50031	-6.50031	-4.50031	-4.59556	-4.50031	-4.60505	-4.50031	-6.50031	-4.50031	-6.50031	-4.50031	-6.50031	-4.50031	-4.72477	-4.50031	-5.78914
Colchicine	-5.50031	-3.50031	-3.50031	-3.50031	-3.50031	-3.50031	-3.73365	-3.50031	-4.23895	-3.83365	-3.50031	-3.50031	-3.50031	-3.50031	-4.02115	-3.83365	-3.50031	-3.50031	-3.50031	-3.50031	-3.50031	-3.50031	-3.50031	-3.50031	-3.50031	-3.50031	-3.50031	-3.50031	-3.50031	-3.50031	-3.50031	-3.50031	-5.50031	-3.50031	-3.64226	-3.50031	-3.52829	-3.50031	-3.52993	-3.50031	-3.56436	-3.50031	-3.64072	-3.50031	-3.69018	-3.50031	-3.71189	-3.50031	-3.64451
Colchicine_2	-5.50031	-3.50031	-3.50031	-3.50031	-3.50031	-3.50031	-3.50031	-3.50031	-3.50031	-3.50031	-3.50031	-3.50031	-3.50031	-3.50031	-3.50031	-3.50031	-3.50031	-3.50031	-3.74079	-3.50031	-5.50031	-3.50031	-5.50031	-3.50031	-5.50031	-3.50031	-4.50152	-3.50031	-5.50031	-3.50031	-5.50031	-3.50031	-4.60138	-3.50031	-4.5373	-3.50031	-4.69668	-3.50031	-3.68552	-3.50031	-5.50031	-3.50031	-5.50031	-3.50031	-5.50031	-3.50031	-5.50031	-3.50031	-5.50031
Cytochalasin D	-6.50031	-4.50031	-4.93716	-4.86698	-4.90031	-4.90031	-4.87531	-4.50031	-5.00031	-5.00031	-4.50031	-4.50031	-5.00031	-5.00031	-5.5896	-5.00031	-4.50031	-4.50031	-6.50031	-4.50031	-6.50031	-4.50031	-6.50031	-4.50031	-4.50031	-4.50031	-4.50031	-4.50031	-6.50031	-4.50031	-4.50031	-4.50031	-6.50031	-4.50031	-4.70191	-4.50031	-4.50031	-4.50031	-4.50031	-4.50031	-5.66617	-4.50031	-6.50031	-4.50031	-6.50031	-4.50031	-6.50031	-4.50031	-6.50031
D-glucitol	-6	-4	-4	-4	-4	-4	-4	-4	-4	-4	-4	-4	-4	-4	-4	-4	-4	-4	-4	-4	-4	-4	-4	-4	-4	-4	-4	-4	-4	-4	-4	-4	-4	-4	-4	-4	-6	-4	-4.17173	-4	-6	-4	-6	-4	-6	-4	-6	-4	-6
Diazinon	-7.50031	-4.50031	-4.50031	-4.50031	-4.50031	-4.50031	-5.54031	-4.50031	-6.02109	-4.50031	-7.08147	-5.50031	-7.28731	-4.50031	-4.68398	-4.64572	-4.50031	-4.50031	-4.50031	-4.50031	-6.06486	-4.50031	-5.25055	-4.50031	-7.50031	-4.50031	-4.50031	-4.50031	-7.50031	-4.50031	-4.50031	-4.50031	-7.50031	-4.50031	-5.05965	-4.50031	-4.50031	-4.50031	-4.50031	-4.50031	-4.50031	-4.50031	-4.50031	-4.50031	-5.78792	-4.50031	-5.00994	-4.50031	-5.05974
Dichlorvos	-8.25181	-5.50031	-5.50031	-5.50031	-5.69973	-5.69973	-6.52025	-5.85443	-6.82366	-5.96112	-7.57363	-5.50031	-5.80656	-5.74958	-6.24958	-5.74958	-5.50031	-5.50031	-6.57103	-5.50031	-8.25181	-5.50031	-7.04391	-5.50031	-7.74958	-5.50031	-7.74958	-5.50031	-7.74958	-5.50031	-6.00012	-5.50031	-7.74958	-5.50031	-7.74958	-5.54595	-5.50031	-5.50031	-5.50031	-5.50031	-5.50031	-5.50031	-5.50031	-5.50031	-7.74958	-5.50031	-5.50031	-5.50031	-7.74958
Fluoxetine	-6	-4	-5.35	-4.45	-5.32857	-5.32857	-5.63333	-4.8	-5.6875	-5.375	-4.5	-4.5	-5	-5	-5	-5	-4.00043	-4	-4.5	-4.5	-4.5	-4.5	-6	-4.5	-4.5	-4.5	-4.5	-4.5	-6	-4.5	-6	-4.5	-4.51361	-4.5	-6	-4.5	-6	-4.5	-6	-4.5	-6	-4.5	-6	-4.5	-6	-4.5	-6	-4.5	-6
L-ascorbic acid	-6	-4	-4	-4	-4	-4	-4	-4	-4.125	-4	-4	-4	-4	-4	-5.02083	-4	-4	-4	-4	-4	-4	-4	-4	-4	-4	-4	-4	-4	-4	-4	-4	-4	-4	-4	-4	-4	-6	-4	-6	-4	-6	-4	-6	-4	-6	-4	-6	-4	-6
L-buthionine sulfoxime	-4	-2	-2	-2	-2	-2	-2	-2	-2	-2	-2	-2	-2	-2	-2	-2	-2	-2	-2	-2	-2	-2	-2	-2	-2	-2	-2	-2	-2	-2	-2	-2	-2	-2	-2	-2	-2.26742	-2	-2.21976	-2	-3.18163	-2	-4	-2	-2.36802	-2	-2.50947	-2	-2.68011
Latrunculin A	-9.50031	-7.50031	-8.32254	-7.92412	-8.04317	-8.04317	-7.88031	-7.50031	-7.87531	-7.87531	-7.50031	-7.50031	-7.50031	-7.50031	-8.02531	-7.50031	-7.50031	-7.50031	-9.50031	-7.50031	-9.50031	-7.50031	-9.50031	-7.50031	-9.50031	-7.50031	-9.50031	-7.50031	-9.50031	-7.50031	-9.50031	-7.50031	-9.50031	-7.50031	-8.55043	-7.50031	-9.50031	-7.50031	-9.50031	-7.50031	-9.50031	-7.50031	-9.50031	-7.50031	-9.50031	-7.50031	-9.50031	-7.50031	-9.50031
LRE-1	-6	-4	-4.9	-4.73333	-4.67911	-4.67911	-4.7375	-4	-5	-4	-4	-4	-4	-4	-4	-4	-4	-4	-4	-4	-4	-4	-4	-4	-6	-4	-4	-4	-6	-4	-4	-4	-4	-4	-5.03559	-4	-6	-4	-6	-4	-6	-4	-6	-4	-6	-4	-6	-4	-6
Malathion	-6.50031	-4.25026	-4.25026	-4.25026	-4.25026	-4.25026	-4.80527	-4.25026	-4.90654	-4.67888	-4.30236	-4.25026	-4.26416	-4.25026	-5.09404	-4.25026	-4.25026	-4.25026	-4.36757	-4.25026	-4.39646	-4.25026	-4.34647	-4.25026	-4.34041	-4.25026	-4.32989	-4.25026	-4.36932	-4.25026	-4.33867	-4.25026	-4.37503	-4.25026	-4.7529	-4.25026	-6.50031	-4.25026	-6.50031	-4.25026	-6.50031	-4.25026	-6.50031	-4.25026	-6.50031	-4.25026	-6.50031	-4.25026	-6.50031
MDL-12,330A	-6	-4	-4.53333	-4.35	-4.33158	-4.33158	-4.71111	-4.36667	-4.775	-4.35	-4	-4	-5	-4	-5.28947	-5	-4	-4	-4	-4	-4	-4	-4	-4	-4	-4	-4	-4	-4	-4	-4	-4	-4	-4	-5.0638	-4	-6	-4	-6	-4	-6	-4	-6	-4	-6	-4	-6	-4	-6
Mianserin	-6	-4	-4.1	-4	-4.37368	-4.37368	-5.31538	-4.87059	-5.325	-4.875	-4	-4	-4	-4	-5.7381	-4	-4	-4	-4.50471	-4	-5.00891	-4	-5.07073	-4	-6	-4	-4	-4	-5.02409	-4	-4	-4	-5.56682	-4	-6	-4	-4	-4	-4	-4	-4	-4	-4	-4	-4	-4	-4	-4	-4
Muscarine	-6	-4	-4	-4	-4	-4	-4	-4	-4	-4	-4	-4	-4	-4	-5.07143	-4	-4	-4	-4	-4	-4	-4	-4	-4	-4	-4	-4	-4	-4	-4	-4	-4	-4	-4	-4	-4	-4.15006	-4	-4.17866	-4	-5.60715	-4	-6	-4	-4.54335	-4	-4.32695	-4	-4.62357
Nicotine	-5	-3	-3.44545	-3.42	-3.38571	-3.38571	-3.4	-3.25	-4.2625	-3.66667	-3	-3	-3	-3	-4.7125	-4.2625	-3	-3	-3	-3	-3	-3	-3	-3	-3	-3	-3	-3	-3	-3	-3	-3	-3	-3	-3	-3	-5	-3	-5	-3	-5	-3	-5	-3	-5	-3	-5	-3	-5
Nocodazole	-10	-8	-8.68	-8	-8.4	-8.4	-8.76923	-8.4	-8.7375	-8.5	-8	-8	-8.5	-8.5	-8.83594	-8.625	-10	-8	-9.69913	-8	-10	-8	-9.67619	-8	-9.62755	-8	-9.62265	-8	-9.69832	-8	-10	-8	-10	-8	-9.50277	-8	-10	-8	-8	-8	-10	-8	-8	-8	-10	-8	-10	-8	-10
Parathion	-6.74958	-4.50031	-4.95671	-4.90914	-4.87495	-4.87495	-4.75961	-4.69973	-4.82271	-4.74958	-4.50031	-4.50031	-4.74958	-4.74958	-6.74958	-4.74958	-4.50031	-4.50031	-4.50031	-4.50031	-4.50031	-4.50031	-4.50031	-4.50031	-4.50031	-4.50031	-4.50031	-4.50031	-4.50031	-4.50031	-4.50031	-4.50031	-4.50031	-4.50031	-4.61158	-4.54409	-6.74958	-4.50031	-4.50031	-4.50031	-6.74958	-4.50031	-6.74958	-4.50031	-6.74958	-4.50031	-6.74958	-4.50031	-6.74958
Physostigmine	-7	-5	-5	-5	-5	-5	-6.02	-5.2	-5.625	-5.34028	-7	-5.14062	-7	-5	-7	-6	-5	-5	-6.06371	-5	-7	-5	-6.05994	-5	-6.10101	-5	-5	-5	-5	-5	-5	-5	-7	-5	-6.55991	-5	-5	-5	-5	-5	-5	-5	-5	-5	-5	-5	-5	-5	-5.01079
Profenofos	-7.25026	-5	-5.33351	-5	-5.12826	-5.12826	-6.0728	-5.1607	-5.8127	-5.30576	-7.03575	-5.83191	-5.81018	-5	-5.79748	-5.39854	-5.13904	-5	-5	-5	-5.09365	-5	-6.02753	-5	-7.25026	-5	-5	-5	-7.25026	-5	-5	-5	-5.31958	-5	-7.25026	-5	-7.25026	-5	-7.25026	-5	-7.25026	-5	-7.25026	-5	-7.25026	-5	-7.25026	-5	-7.25026
Rotenone	-8.50031	-6.50031	-6.94317	-6.90801	-6.82888	-6.82888	-6.82531	-6.50031	-6.79198	-6.50031	-6.50031	-6.50031	-6.50031	-6.50031	-7.5896	-6.50031	-6.50031	-6.50031	-6.50031	-6.50031	-6.50031	-6.50031	-6.50031	-6.50031	-6.50031	-6.50031	-6.50031	-6.50031	-6.50031	-6.50031	-6.50031	-6.50031	-6.50031	-6.50031	-6.67614	-6.50031	-8.50031	-6.50031	-6.55031	-6.50031	-8.50031	-6.50031	-8.50031	-6.50031	-8.50031	-6.50031	-8.50031	-6.50031	-8.50031
Sertraline	-6	-4	-5.18	-4.876	-5.25385	-5.25385	-5.16667	-4	-5.29688	-4.75	-4	-4	-4	-4	-6	-5	-4	-4	-6	-4	-6	-4	-6	-4	-6	-4	-5.1376	-4	-5.22517	-4	-6	-4	-6	-4	-6	-4	-4	-4	-4	-4	-4	-4	-4	-4	-4	-4	-4	-4	-4
WIN 55 212-2	-7	-5	-5.44773	-5.41786	-5.35	-5.35	-5.4	-5	-5.50179	-5	-5	-5	-5	-5	-5	-5	-5	-5	-5	-5	-5	-5	-5	-5	-5	-5	-5	-5	-5	-5	-5	-5	-5	-5	-5.09197	-5	-5	-5	-5	-5	-5	-5	-7	-5	-7	-5	-5	-5	-5
[truncated: 93 more columns]

## Sheet: Regenerating
chemical	lowest_conc	highest_conc	lethality_d7		lethality_d12		shape_d7		shape_d12		Stickiness_d7		Stickiness_d12		Scrunching		Speed(dark1-1)_d7(-)		Speed(dark1-2)_d7(-)		Speed(green1)_d7(-)		Speed(green2)_d7(-)		Speed(dark2-1)_d7(-)		Speed(dark2-2)_d7(-)		Speed(dark2-3)_d7(-)		Speed(dark2-4)_d7(-)		Speed(blue1)_d7(-)		Speed(blue2)_d7(-)		Speed(dark1-1)_d7(+)		Speed(dark1-2)_d7(+)		Speed(green1)_d7(+)		Speed(green2)_d7(+)		Speed(dark2-1)_d7(+)		Speed(dark2-2)_d7(+)		Speed(dark2-3)_d7(+)
BMR			10		15		30		25		50		50		50		35		40		30		115		30		30		30		30		20		45		60		110		50		60		35		40		40
			POD_cil	POD_ciu	POD_cil	POD_ciu	POD_cil	POD_ciu	POD_cil	POD_ciu	POD_cil	POD_ciu	POD_cil	POD_ciu	POD_cil	POD_ciu	POD_cil	POD_ciu	POD_cil	POD_ciu	POD_cil	POD_ciu	POD_cil	POD_ciu	POD_cil	POD_ciu	POD_cil	POD_ciu	POD_cil	POD_ciu	POD_cil	POD_ciu	POD_cil	POD_ciu	POD_cil	POD_ciu	POD_cil	POD_ciu	POD_cil	POD_ciu	POD_cil	POD_ciu	POD_cil	POD_ciu	POD_cil	POD_ciu	POD_cil	POD_ciu	POD_cil
Acephate	-5.74958	-3.50031	-3.50031	-3.50031	-3.50031	-3.50031	-3.50031	-3.50031	-4.02801	-3.50031	-3.50031	-3.50031	-3.50031	-3.50031	-3.50031	-3.50031	-3.6944	-3.50031	-3.69398	-3.50031	-3.69953	-3.50031	-5.74958	-3.50031	-3.66486	-3.50031	-3.69022	-3.50031	-3.69711	-3.50031	-3.68232	-3.50031	-3.75591	-3.50031	-4.03872	-3.50031	-5.74958	-3.50031	-3.53343	-3.50031	-5.74958	-3.50031	-5.74958	-3.50031	-5.74958	-3.50031	-5.74958	-3.50031	-5.74958
Aldicarb	-5.50031	-3.50031	-3.50031	-3.50031	-3.70031	-3.50031	-5.14031	-4.17304	-4.66698	-4.30031	-3.50031	-3.50031	-3.50031	-3.50031	-5.50031	-4.55801	-3.50031	-3.50031	-3.50031	-3.50031	-3.50031	-3.50031	-3.50031	-3.50031	-3.50031	-3.50031	-3.50031	-3.50031	-3.50031	-3.50031	-3.50031	-3.50031	-3.50031	-3.50031	-3.50031	-3.50031	-3.50031	-3.50031	-3.50031	-3.50031	-3.50031	-3.50031	-5.50031	-3.50031	-3.50031	-3.50031	-3.50031	-3.50031	-3.50031
Anandamide	-6	-4	-4	-4	-4	-4	-4	-4	-4	-4	-4	-4	-4	-4	-4	-4	-6	-4	-4	-4	-4	-4	-4	-4	-4	-4	-4	-4	-4	-4	-4	-4	-4	-4	-4.55885	-4	-4	-4	-4	-4	-4	-4	-6	-4	-4	-4	-4	-4	-4
Anatoxin-A	-6	-4	-4	-4	-4.24286	-4	-5.35	-5.15714	-6	-5.57143	-4	-4	-6	-4	-5.7125	-5.39474	-4	-4	-4	-4	-4	-4	-4	-4	-4	-4	-4	-4	-4	-4	-4	-4	-4	-4	-4	-4	-4	-4	-4	-4	-4	-4	-4	-4	-4	-4	-4	-4	-4
Bethanechol	-5.50031	-3.50031	-3.50031	-3.50031	-3.50031	-3.50031	-5.50031	-3.50031	-3.50031	-3.50031	-3.50031	-3.50031	-3.50031	-3.50031	-3.57174	-3.50031	-3.50031	-3.50031	-3.50031	-3.50031	-3.50031	-3.50031	-3.50031	-3.50031	-3.50031	-3.50031	-3.50031	-3.50031	-3.50031	-3.50031	-3.50031	-3.50031	-3.50031	-3.50031	-3.50031	-3.50031	-3.68181	-3.50031	-5.50031	-3.50031	-5.03658	-3.50031	-5.50031	-3.50031	-3.57292	-3.50031	-4.07237	-3.50031	-3.7926
Buspirone	-6	-4	-4.1	-4	-4.625	-4	-4.30345	-4.14375	-4.625	-4.345	-4	-4	-4	-4	-4.67	-4.22222	-4.65433	-4	-4.1165	-4	-4.68023	-4	-5.67822	-4	-4.13327	-4	-4.68196	-4	-4.59721	-4	-4	-4	-5.12466	-4	-5.2307	-4	-6	-4	-4.05	-4	-6	-4	-6	-4	-6	-4	-6	-4	-6
Chlorpyrifos	-6.74958	-4.50031	-4.71219	-4.64987	-4.84987	-4.69679	-4.81248	-4.6107	-4.81749	-4.50031	-6.05017	-4.50031	-5.10625	-4.50031	-5.02907	-4.62495	-4.50031	-4.50031	-4.50031	-4.50031	-4.50031	-4.50031	-4.50031	-4.50031	-4.50031	-4.50031	-4.50031	-4.50031	-4.50031	-4.50031	-4.50031	-4.50031	-5.54684	-4.50031	-4.53214	-4.50031	-6.74958	-4.50031	-6.74958	-4.50031	-6.74958	-4.50031	-6.74958	-4.50031	-6.74958	-4.50031	-6.74958	-4.50031	-6.74958
Chlorpyrifos_2	-6.50031	-4.50031	-4.50031	-4.50031	-4.57174	-4.50031	-4.50031	-4.50031	-5.03781	-4.50031	-4.50031	-4.50031	-4.50031	-4.50031	-4.64031	-4.50031	-6.28147	-4.50031	-6.50031	-4.50031	-6.50031	-4.50031	-4.67255	-4.50031	-5.01227	-4.50031	-4.67032	-4.50031	-4.52318	-4.50031	-4.50031	-4.50031	-5.79242	-4.50031	-6.05548	-4.50031	-6.50031	-4.50031	-4.60505	-4.50031	-6.50031	-4.50031	-6.50031	-4.50031	-6.50031	-4.50031	-6.50031	-4.50031	-6.50031
Colchicine	-5.50031	-3.50031	-3.50031	-3.50031	-3.64031	-3.50031	-3.50031	-3.50031	-3.50031	-3.50031	-3.50031	-3.50031	-3.50031	-3.50031	-4.10031	-3.50031	-3.50031	-3.50031	-3.50031	-3.50031	-3.50031	-3.50031	-3.50031	-3.50031	-3.50031	-3.50031	-3.50031	-3.50031	-3.50031	-3.50031	-3.50031	-3.50031	-3.50031	-3.50031	-3.50031	-3.50031	-3.50031	-3.50031	-3.52993	-3.50031	-3.50031	-3.50031	-3.69804	-3.50031	-3.50031	-3.50031	-3.50031	-3.50031	-3.50031
Colchicine_2	-5.50031	-3.50031	-3.50031	-3.50031	-3.50031	-3.50031	-3.50031	-3.50031	-3.50031	-3.50031	-3.50031	-3.50031	-3.50031	-3.50031	-3.50031	-3.50031	-3.50031	-3.50031	-3.7178	-3.50031	-3.72306	-3.50031	-5.50031	-3.50031	-5.50031	-3.50031	-3.50031	-3.50031	-3.6287	-3.50031	-3.50031	-3.50031	-5.50031	-3.50031	-5.50031	-3.50031	-5.50031	-3.50031	-3.68552	-3.50031	-5.50031	-3.50031	-5.50031	-3.50031	-5.50031	-3.50031	-5.50031	-3.50031	-5.50031
Cytochalasin D	-6.50031	-4.50031	-4.76031	-4.50031	-4.91849	-4.87149	-4.58781	-4.50031	-4.79198	-4.50031	-4.50031	-4.50031	-4.50031	-4.50031	-4.75031	-4.50031	-4.50031	-4.50031	-4.50031	-4.50031	-4.50031	-4.50031	-6.50031	-4.50031	-4.50031	-4.50031	-4.50031	-4.50031	-4.50031	-4.50031	-4.50031	-4.50031	-4.50031	-4.50031	-4.50031	-4.50031	-5.59996	-4.50031	-4.50031	-4.50031	-5.51188	-4.50031	-5.75317	-4.50031	-5.20822	-4.50031	-4.92551	-4.50031	-5.09236
D-glucitol	-6	-4	-4	-4	-4	-4	-4.05	-4	-4.125	-4	-4	-4	-4	-4	-5.05769	-4	-4	-4	-4	-4	-4	-4	-4	-4	-4	-4	-4	-4	-4	-4	-4	-4	-4	-4	-4	-4	-4	-4	-4.17173	-4	-4	-4	-6	-4	-4.00051	-4	-4	-4	-4.08355
Diazinon	-7.50031	-4.50031	-4.50031	-4.50031	-4.50031	-4.50031	-5.52524	-4.50031	-4.52115	-4.50031	-7.01937	-4.50031	-6.53592	-4.50031	-5.5107	-4.62495	-4.50031	-4.50031	-4.50031	-4.50031	-4.50031	-4.50031	-5.00583	-4.50031	-4.50031	-4.50031	-4.50031	-4.50031	-4.50031	-4.50031	-4.50031	-4.50031	-4.50031	-4.50031	-4.50031	-4.50031	-4.50031	-4.50031	-4.50031	-4.50031	-4.50031	-4.50031	-4.50031	-4.50031	-4.50031	-4.50031	-4.50031	-4.50031	-4.50031
Dichlorvos	-8.25181	-5.50031	-5.55017	-5.50031	-5.82838	-5.50031	-6.12139	-5.84987	-6.53592	-5.63533	-7.05017	-5.50031	-7.00031	-5.50031	-5.78804	-5.60295	-5.50031	-5.50031	-5.50031	-5.50031	-5.50031	-5.50031	-6.00219	-5.50031	-5.50031	-5.50031	-5.50031	-5.50031	-5.50031	-5.50031	-5.50031	-5.50031	-7.74958	-5.50031	-6.00006	-5.50031	-5.50031	-5.50031	-5.50031	-5.50031	-5.50031	-5.50031	-5.50031	-5.50031	-5.50031	-5.50031	-7.74958	-5.50031	-7.74958
Fluoxetine	-6	-4	-5.18	-4.41579	-5.3	-4.84	-4.5125	-4	-4.65	-4	-4	-4	-4	-4	-5.51667	-4	-4.00043	-4	-4	-4	-4	-4	-4.5	-4.5	-4.15419	-4	-4.61428	-4	-4	-4	-4	-4	-4.19602	-4	-4	-4	-6	-4	-6	-4.5	-6	-4	-6	-4.5	-6	-4	-6	-4	-6
L-ascorbic acid	-6	-4	-4	-4	-4	-4	-6	-4	-4	-4	-4	-4	-4	-4	-4	-4	-4	-4	-4	-4	-4	-4	-4	-4	-4	-4	-4	-4	-4	-4	-4	-4	-4	-4	-4	-4	-4.19949	-4	-6	-4	-4.15859	-4	-6	-4	-4	-4	-4.16866	-4	-4.02533
L-buthionine sulfoxime	-4	-2	-2	-2	-2	-2	-2	-2	-2	-2	-2	-2	-2	-2	-2	-2	-2	-2	-2	-2	-2	-2	-2	-2	-2	-2	-2	-2	-2	-2	-2	-2	-2	-2	-2	-2	-2.06057	-2	-2.21976	-2	-2.13494	-2	-4	-2	-2.00286	-2	-2.17714	-2	-2.09997
Latrunculin A	-9.50031	-7.50031	-7.93877	-7.89365	-7.92031	-7.89597	-7.50031	-7.50031	-9.0017	-7.87531	-7.50031	-7.50031	-7.50031	-7.50031	-7.75031	-7.75031	-7.50031	-7.50031	-7.50031	-7.50031	-7.50031	-7.50031	-9.50031	-7.50031	-8.07156	-7.50031	-7.50031	-7.50031	-7.50031	-7.50031	-7.50031	-7.50031	-9.50031	-7.50031	-8.05814	-7.50031	-8.80456	-7.50031	-9.50031	-7.50031	-7.50031	-7.50031	-9.50031	-7.50031	-8.6623	-7.50031	-7.50031	-7.50031	-8.70416
LRE-1	-6	-4	-4.36667	-4	-4.39091	-4.28182	-4.535	-4	-5.08333	-4	-4	-4	-4	-4	-6	-4	-4	-4	-4	-4	-4	-4	-4	-4	-4	-4	-4	-4	-4	-4	-4	-4	-4.53763	-4	-4.60025	-4	-6	-4	-6	-4	-6	-4	-6	-4	-6	-4	-6	-4	-6
Malathion	-6.50031	-4.25026	-4.25026	-4.25026	-4.52531	-4.25026	-4.32169	-4.25026	-4.59752	-4.25026	-4.25026	-4.25026	-4.25026	-4.25026	-5.00031	-4.25026	-4.25026	-4.25026	-4.25026	-4.25026	-4.25026	-4.25026	-4.31408	-4.25026	-4.26347	-4.25026	-4.25026	-4.25026	-4.28934	-4.25026	-4.25026	-4.25026	-4.37207	-4.25026	-4.33095	-4.25026	-4.4198	-4.25026	-6.50031	-4.25026	-4.43439	-4.25026	-6.50031	-4.25026	-4.43915	-4.25026	-4.37581	-4.25026	-4.492
MDL-12,330A	-6	-4	-4.39091	-4	-4.40526	-4.32	-4.74286	-4.23	-5.5	-4.275	-4	-4	-4	-4	-6	-4.21775	-4	-4	-4	-4	-4	-4	-4	-4	-4	-4	-4	-4	-4	-4	-4	-4	-4	-4	-4	-4	-6	-4	-6	-4	-6	-4	-6	-4	-6	-4	-6	-4	-6
Mianserin	-6	-4	-4.6	-4.44286	-6.05003	-4.64	-5.6	-4.8275	-6.12508	-4.78125	-4	-4	-4.5	-4.5	-6	-5.14286	-4	-4	-4	-4	-4	-4	-4	-4	-4	-4	-4	-4	-4	-4	-4	-4	-4	-4	-4.66129	-4.2039	-6	-4	-4	-4	-6	-4	-4	-4	-4	-4	-4	-4	-6
Muscarine	-6	-4	-4	-4	-4	-4	-6	-4	-4	-4	-4	-4	-4	-4	-4.07143	-4	-4	-4	-4	-4	-4	-4	-4	-4	-4	-4	-4	-4	-4	-4	-4	-4	-4	-4	-4	-4	-4.32865	-4	-4.17866	-4	-4.32498	-4	-5.57728	-4	-4.38846	-4	-4.30581	-4	-4.36687
Nicotine	-5	-3	-3.44	-3.39091	-3.64	-3.38	-3.35	-3.26	-3.375	-3.1875	-3	-3	-3	-3	-4.18421	-3.69444	-3	-3	-3	-3	-3	-3	-3	-3	-3	-3	-3	-3	-3	-3	-3	-3	-3	-3	-3	-3	-3.03041	-3	-5	-3	-3	-3	-5	-3	-3	-3	-3	-3	-4.08865
Nocodazole	-10	-8	-8.23429	-8	-8.425	-8.41724	-8.7913	-8.6	-8.87083	-8.83152	-8	-8	-8	-8	-8.75	-8.7	-10	-8	-10	-8	-9.6292	-8	-9.60624	-8	-10	-8	-10	-8	-10	-8	-10	-8	-10	-8	-10	-8	-10	-8	-8	-8	-10	-8	-8.05	-8	-10	-8	-8	-8	-8
Parathion	-6.74958	-4.50031	-4.79973	-4.71634	-4.86355	-4.71219	-4.6748	-4.6748	-5.03592	-4.74958	-4.50031	-4.50031	-4.74958	-4.74958	-5.05017	-4.74958	-4.50031	-4.50031	-4.50031	-4.50031	-4.50031	-4.50031	-4.50031	-4.50031	-4.50031	-4.50031	-4.50031	-4.50031	-4.50031	-4.50031	-4.50031	-4.50031	-6.74958	-4.50031	-4.50031	-4.50031	-6.74958	-4.50031	-4.50031	-4.50031	-6.74958	-4.50031	-6.74958	-4.50031	-6.74958	-4.50031	-6.74958	-4.50031	-6.74958
Physostigmine	-7	-5	-5	-5	-5	-5	-5.55	-5.24286	-6.07143	-5.22727	-5.57143	-5	-5	-5	-5.61538	-5.19737	-5	-5	-5	-5	-5	-5	-5	-5	-5	-5	-5	-5	-5	-5	-5	-5	-7	-5	-5.10217	-5	-5	-5	-5	-5	-5.02968	-5	-5	-5	-5	-5	-5	-5	-5
Profenofos	-7.25026	-5	-5.05005	-5	-5.08342	-5	-5.05217	-5	-5.05119	-5	-6.25026	-5	-5.26341	-5	-5	-5	-5.13904	-5	-5.14613	-5	-5.14414	-5	-5	-5	-5.51323	-5	-5.55835	-5	-5	-5	-5	-5	-5.13785	-5	-5.27742	-5	-5.1056	-5	-7.25026	-5	-5.06175	-5	-7.25026	-5	-7.25026	-5	-7.25026	-5	-5.15112
Rotenone	-8.50031	-6.50031	-6.80031	-6.50031	-6.70031	-6.50031	-8.50031	-7.05031	-7.25031	-6.78156	-6.50031	-6.50031	-6.52304	-6.50031	-7.16698	-6.54577	-6.50031	-6.50031	-6.50031	-6.50031	-6.50031	-6.50031	-6.50031	-6.50031	-6.50031	-6.50031	-6.50031	-6.50031	-6.50031	-6.50031	-6.50031	-6.50031	-6.50031	-6.50031	-6.50031	-6.50031	-6.50031	-6.50031	-6.55031	-6.50031	-6.50031	-6.50031	-8.50031	-6.50031	-6.50031	-6.50031	-6.50031	-6.50031	-6.50031
Sertraline	-6	-4	-5.40012	-5.21429	-5.75	-5.3	-4.83125	-4.55	-4.5	-4.5	-4	-4	-5	-5	-5.15	-4.75	-4	-4	-4	-4	-4	-4	-6	-4	-4	-4	-4	-4	-4	-4	-4	-4	-4.08575	-4.08575	-4.14908	-4.14908	-6	-4	-4	-4	-6	-4	-4	-4	-6	-4	-4	-4	-6
WIN 55 212-2	-7	-5	-5.43684	-5.38	-5.41	-5.33595	-5.33125	-5	-5.375	-5.125	-5	-5	-5	-5	-7	-5.125	-5	-5	-5	-5	-5	-5	-5	-5	-5	-5	-5	-5	-5	-5	-5	-5	-5	-5	-5	-5	-5	-5	-5	-5	-5	-5	-7	-5	-5	-5	-5	-5	-5
[truncated: 95 more columns]
